# Supplementary material for: DNA methylation profiles delineate epigenetic heterogeneity in seminoma and non-seminoma
Source: Br J Cancer. 2011 Nov 8;106(2):414–23. doi: 10.1038/bjc.2011.468 (PMC3261686; doi:10.1038/bjc.2011.468)
Supplement: Supplementary Table 1 [file bjc2011468x2.xls]

## Sheet: Sheet1
Supplemental Table 1. Primers and probes sequences and annealing temperatures used for QMSP.
Gene	Forward 5´-3´ (primer)	Probe 5´-3´ (6-FAM-5’- 3’-6-TAMRA)	Reverse 5´-3´ (primer)	ToC
ACTB	TGGTGATGGAGGAGGTTTAGTAAGT	ACCACCACCCAACACACAATAACAAACACA	AACCAATAAAACCTACTCCTCCCTTAA	60
AIM1	CGCGGGTATTGGATGTTAGT	GGGAGCGTTGCGGATTATTCGTAG	CCGACCCACCTATACGAAAA	60
APC	GAACCAAAACGCTCCCCAT	CCCGTCGAAAACCCGCCGATTA	TTATATGTCGGTTACGTGCGTTTATAT	60
ARF	ACGGGCGTTTTCGGTAGTT	CGACTCTAAACCCTACGCACGCGAAA	CCGAACCTCCAAAATCTCGA	60
CCNA1	TCGCGGCGAGTTTATTCG	CGTTATGGCGATGCGGTTTCGG	CCGACCGCGACAAACG	60
ERalpha	GGCGTTCGTTTTGGGATTG	CGATAAAACCGAACGACCCGACGA	GCCGACACGCGAACTCTAA	60
ERbeta	TTTGAAATTTGTAGGGCGAAGAGTAG	CCGACCCAACGCTCGCCG	ACCCGTCGCAACTCGAATAA	60
hMLH1	CGTTATATATCGTTCGTAGTATTCGTGTTT	CGCGACGTCAAACGCCACTACG	CTATCGCCGCCTCATCGT	60
S100A2	TGGTTTCGATTTTTTGATTTCG	CGACCGAACGCGATAACTTACTCCTA	TCAAAATTCTTTTTACAACAACGCC	60
MCAM	AGAATTTAGGTCGGTTTTTATCG	ACAATATCAAACCGACGACAACGAC	ACGCAAAATTCTTCTCCCAAAA	60
MGMT	CGAATATACTAAAACAACCCGCG	AATCCTCGCGATACGCACCGTTTACG	GTATTTTTTCGGGAGCGAGGC	60
RARbeta	GGGATTAGAATTTTTTATGCGAGTTGT	TGTCGAGAACGCGAGCGATTCG	TACCCCGACGATACCCAAAC	60
PGP9.5	CGGCGAGTGAGATTGTAAGGTT	TTCGGTCGTATTATTTCGCGTTGCGTAC	GAACGATCGCGACCAAATAAATAC	60
SSBP2	ATTTTTGCGGTCGTAGCGGT	ATATCCAAAACGCCGCGAAACTCC	TTCTACGACAAATCTAACGAA	60
VGF	GGATAGCGTTCGTAGGCG	GCGCCCAAAAACGACGTAAACCTAAATAC	AAAAACCGAATTCCCCACCCCG	60
FKBP4	GTTCGTGGTGACGGTCGGTTTCGGG	CAAACTACGAAATAACAATAACGACGC	ATCCGCTACGCCTACGACG	58
